# Supplementary material for: The Peroxidase-like Nanocomposites as Hydrogen Peroxide-Sensitive Elements in Cholesterol Oxidase-Based Biosensors for Cholesterol Assay
Source: J Funct Biomater. 2023 Jun 7;14(6):315. doi: 10.3390/jfb14060315 (PMC10299448; doi:10.3390/jfb14060315)
Supplement: Supplementary file 1 [file jfb-14-00315-s001.zip]

Archive with 1 entries (1 files):
- jfb-2409679-supplementary.pdf
